# Supplementary material for: Complex Mechanisms of Antimony Genotoxicity in Budding Yeast Involves Replication and Topoisomerase I-Associated DNA Lesions, Telomere Dysfunction and Inhibition of DNA Repair
Source: Int J Mol Sci. 2021 Apr 26;22(9):4510. doi: 10.3390/ijms22094510 (PMC8123508; doi:10.3390/ijms22094510)
Supplement: Supplementary file 1 [file ijms-22-04510-s001.zip]

Archive with 1 entries (1 files):
- ijms-1175777-supplementary.pdf
